# Supplementary material for: Metal-free photoanodes for C–H functionalization
Source: Nat Commun. 2023 Nov 4;14:7104. doi: 10.1038/s41467-023-42851-w (PMC10625597; doi:10.1038/s41467-023-42851-w)
Supplement: Supplementary file 3 — Source Data [file 41467_2023_42851_MOESM3_ESM.xlsx]

## Sheet: Figure 1b
Figure 1b
	Roughness	Measurements (µm)
		1	2	3	Mean	SD
	Spin-coating	2.08	1.97	2.16	2.07	0.09539
	Dip-casting	2.72	2.97	2.74	2.81	0.13892
	Doctor-blading	4.01	3.94	3.78	3.91	0.1179
	Photocurrent	Measurements (µA/cm²)
		1	2	3	Mean	SD
	Spin-coating	386	372	421	393	25.2389
	Dip-casting	137	102	139	126	20.8087
	Doctor-blading	62	83	119	88	28.8271

## Sheet: Figure 1c
Figure 1c
			Measurements (µm)
		Concentration (mmol/L)	1	2	3	Mean	SD
	Spin coating	3	0.5	0.45	0.52	0.49	0.03606
	Spin coating	6	1.2	1.1	1.4	1.23333	0.15275
	Spin coating	12	4.1	3.9	3.9	3.96667	0.11547
	Final film	3	0.8	0.76	0.83	0.79667	0.03512
	Final film	6	1.98	1.89	2.1	1.99	0.10536
	Final film	12	4.5	4.7	4.8	4.66667	0.15275

## Sheet: Figure 2a
Figure 2a
	Binding energy		C1s C=N	C1s C-C/CH	C1s CO/C-pyrolic	C1s pi-pi*	Backgnd,	Envelope
	--	Counts / s (Residuals × 2)	Counts / s (Residuals × 2)	Counts / s (Residuals × 2)	Counts / s (Residuals × 2)	Counts / s (Residuals × 2)	Counts / s (Residuals × 2)	Counts / s (Residuals × 2)
	298.41	5840.12	--	--	--	--	--	5840.13
	298.31	5819.06	--	--	--	--	--	5819.08
	298.21	5762.59	--	--	--	--	--	5762.62
	298.11	5919.77	--	--	--	--	--	5919.81
	298.01	5826.87	--	--	--	--	--	5826.94
	297.91	5883	--	--	--	--	--	5883.11
	297.81	5936.5	--	--	--	--	--	5936.67
	297.71	5738.74	--	--	--	--	--	5738.99
	297.61	5940.13	--	--	--	--	--	5940.51
	297.51	5638.78	--	--	--	--	--	5639.35
	297.41	5744.15	--	--	--	--	--	5745
	297.31	5715.41	--	--	--	--	--	5716.67
	297.21	5498.7	--	--	--	--	--	5500.53
	297.11	6016.86	--	--	--	--	--	6019.52
	297.01	6250.87	--	--	--	--	--	6254.68
	296.91	5634.96	--	--	--	--	--	5640.38
	296.81	5742.67	--	--	--	--	--	5750.31
	296.71	5864.09	--	--	--	--	--	5874.78
	296.61	5812.25	--	--	--	--	--	5827.06
	296.51	5832.75	--	--	--	--	--	5853.08
	296.41	5600.45	--	--	--	--	--	5628.11
	296.31	5297.3	--	--	--	5628.6	5591.29	5628.6
	296.21	5443.24	--	--	--	5637.79	5587.95	5637.79
	296.11	5782.73	--	--	--	5650.49	5584.48	5650.49
	296.01	5970.93	--	--	--	5666.27	5579.66	5666.27
	295.91	5966.99	--	--	--	5685.82	5573.24	5685.82
	295.81	5902.38	--	--	--	5711.51	5566.52	5711.51
	295.71	5735	--	--	--	5743.68	5558.73	5743.68
	295.61	6267.77	--	--	--	5783.05	5549.36	5783.05
	295.51	6521.31	--	--	--	5830.89	5538.49	5830.89
	295.41	5948.5	--	--	--	5888.23	5525.99	5888.23
	295.31	6437.27	--	--	--	5956.53	5512.32	5956.53
	295.21	6127.79	--	--	--	6036.76	5497.69	6036.76
	295.11	6222.14	--	--	--	6129.46	5482.22	6129.46
	295.01	6617.34	--	--	--	6233.05	5464.48	6233.05
	294.91	6523.16	--	--	--	6348.41	5446.1	6348.41
	294.81	6381.46	--	--	--	6473.24	5426.34	6473.24
	294.71	6226.96	--	--	--	6604.22	5404.31	6604.22
	294.61	6919.62	--	--	--	6739.34	5381.4	6739.34
	294.51	6443.99	--	--	--	6873.47	5356.77	6873.47
	294.41	7140.07	--	--	--	7001.57	5330.47	7001.57
	294.31	7083.5	--	--	--	7118.4	5302.96	7118.4
	294.21	6728.73	--	--	--	7217.12	5273.33	7217.12
	294.11	6905.99	--	--	--	7291.29	5240.92	7291.29
	294.01	6951.78	--	--	--	7336.43	5206.39	7336.43
	293.91	7061.73	--	--	--	7349.14	5170.4	7349.14
	293.81	7498.63	--	--	--	7326.87	5132.92	7326.87
	293.71	7727.08	--	--	--	7269.97	5095.14	7269.97
	293.61	7153.68	--	--	--	7179.93	5057.53	7179.93
	293.51	7446.38	--	--	--	7057.95	5018.54	7057.95
	293.41	6956.11	--	--	--	6909.6	4979.54	6909.6
	293.31	6943.34	--	--	--	6740.54	4940.97	6740.54
	293.21	6607.01	--	--	--	6557.53	4903.75	6557.53
	293.11	7168.74	--	--	--	6368.07	4869.47	6368.07
	293.01	6523.56	--	--	--	6178.81	4839.14	6178.81
	292.91	6310.84	--	--	--	5993.61	4811.6	5993.61
	292.81	5873.49	--	--	--	5817.16	4787.34	5817.16
	292.71	5381.41	--	--	--	5652.96	4766.59	5652.96
	292.61	5038.16	--	--	--	5503.84	4749.85	5503.84
	292.51	5192.29	--	--	--	5369.39	4735.25	5369.39
	292.41	5227.94	--	--	--	5251.12	4723.61	5251.12
	292.31	4622.17	--	--	--	5149.73	4715.58	5149.73
	292.21	4357.09	--	--	--	5063.17	4709.56	5063.18
	292.11	5172.09	--	--	--	4990.26	4705.15	4990.28
	292.01	5257.79	--	--	--	4929.28	4701.67	4929.32
	291.91	4263.11	--	--	--	4878.47	4698.53	4878.54
	291.81	4486.92	--	--	--	4837.22	4696.32	4837.36
	291.71	4804.95	4583.62	4583.35	4583.35	--	4583.35	4692.91
	291.61	4668.84	4583.48	4582.95	4582.95	--	4582.95	4667.46
	291.51	4692.93	4583.61	4582.6	4582.6	--	4582.6	4647.55
	291.41	4634.28	4584.08	4582.18	4582.18	--	4582.18	4632.32
	291.31	4397.3	4585.21	4581.71	4581.71	--	4581.71	4621.27
	291.21	4524.41	4587.48	4581.13	4581.13	--	4581.13	4614.19
	291.11	4395.14	4591.77	4580.47	4580.47	--	4580.47	4611.38
	291.01	4885.52	4599.46	4579.68	4579.68	--	4579.68	4613.73
	290.91	4873.64	4612.78	4578.73	4578.73	--	4578.73	4623.07
	290.81	5162.41	4635.32	4577.7	4577.71	--	4577.7	4642.68
	290.71	5230.97	4672.43	4576.54	4576.54	--	4576.54	4677.64
	290.61	5542.39	4732.06	4575.12	4575.13	--	4575.12	4735.73
	290.51	5572.41	4826.01	4573.36	4573.38	--	4573.36	4828.57
	290.41	5098.4	4971.15	4571.05	4571.08	--	4571.05	4972.93
	290.31	5453.86	5191.55	4568.2	4568.26	--	4568.2	5192.81
	290.21	5830.66	5520.19	4564.6	4564.71	--	4564.6	5521.12
	290.11	6531.35	6001.61	4560.11	4560.32	--	4560.11	6002.36
	290.01	7605.1	6694.17	4554.35	4554.72	--	4554.35	6694.9
	289.91	8019.69	7672.73	4546.9	4547.54	--	4546.9	7673.61
	289.81	9209.24	9030.06	4536.92	4538.04	--	4536.92	9031.34
	289.71	10323.5	10877.7	4523.57	4525.47	--	4523.57	10879.7
	289.61	12634.6	13343.6	4505.71	4508.89	--	4505.71	13346.9
	289.51	15425.5	16565.9	4482.14	4487.38	--	4482.14	16571.2
	289.41	20256.8	20679.3	4451.11	4459.62	--	4451.11	20687.8
	289.31	24817.8	25793.9	4411.64	4425.23	--	4411.64	25807.5
	289.21	31738.4	31958.4	4362.45	4383.83	--	4362.45	31979.8
	289.11	39138.4	39112.3	4302.86	4335.98	--	4302.86	39145.4
	289.01	50024.4	47026.2	4232.4	4282.91	--	4232.4	47076.7
	288.91	56824.2	55248.6	4151.48	4227.32	--	4151.48	55324.4
	288.81	64612.2	63085.9	4060.68	4172.78	--	4060.68	63198
	288.71	69723.3	69657.5	3961.22	4124.31	--	3961.21	69820.6
	288.61	73463.8	74053	3854.63	4088.16	--	3854.61	74286.5
	288.51	73298	75569.3	3743.54	4072.61	--	3743.51	75898.4
	288.41	72509.8	73936.2	3630.83	4087.02	--	3630.78	74392.5
	288.31	70218.8	69412.4	3519.74	4141.74	--	3519.64	70034.6
	288.21	65596.4	62694.2	3412.58	4246.38	--	3412.39	63528.4
	288.11	57073.2	54692.9	3311.6	4410.03	--	3311.24	55792.1
	288.01	47580.6	46296.3	3218.65	4639.92	--	3217.95	47719
	287.91	39541.3	38208.1	3135.28	4940.32	--	3133.97	40015.8
	287.81	32901.5	30888.5	3061.86	5310.21	--	3059.45	33141.7
	287.71	27721.2	24573.7	2999.05	5743.18	--	2994.69	27326.6
	287.61	22556.5	19328.4	2947.34	6225.7	--	2939.61	22622.2
	287.51	17923.7	15104.7	2907.16	6736.36	--	2893.66	18960.9
	287.41	16937	11791.9	2878.63	7245.74	--	2855.49	16205.3
	287.31	14501.6	9252.36	2862.61	7718.87	--	2823.64	14186.6
	287.21	12803.5	7345.23	2861.25	8118.52	--	2796.78	12731.5
	287.11	11435.6	5940	2878.69	8409.78	--	2773.92	11680.6
	287.01	11019.6	4922.77	2921.43	8564.78	--	2754.2	10900.6
	286.91	10075.3	4198.41	2998.95	8566.85	--	2736.74	10290.7
	286.81	9958.18	3690.42	3124.72	8413.57	--	2720.91	9786.89
	286.71	9162.04	3339.19	3317.17	8117.13	--	2706.4	9360.68
	286.61	9047.38	3099.09	3599.87	7701.63	--	2692.71	9015.17
	286.51	9107.55	2936.23	4002.38	7199.4	--	2679.47	8779.07
	286.41	8155.01	2825.84	4559.95	6645.84	--	2666.26	8699.13
	286.31	9041.52	2750.3	5312.8	6075.1	--	2652.74	8832.72
	286.21	9571.87	2697.07	6303.62	5516.26	--	2638.41	9240.13
	286.11	10000.6	2657.67	7574.24	4991.76	--	2622.99	9977.69
	286.01	11159.4	2625.98	9159.24	4516.19	--	2605.82	11089.8
	285.91	12653.2	2598.07	11078.9	4097.45	--	2586.54	12601.4
	285.81	14678.8	2571.21	13329.5	3737.53	--	2564.74	14508.8
	285.71	16262.8	2543.37	15873.2	3433.84	--	2539.79	16770.8
	285.61	19217.2	2513.07	18629.6	3180.86	--	2511.13	19301.2
	285.51	21253.6	2479.91	21471.7	2972.08	--	2478.87	21966
	285.41	23739.7	2443.72	24228.6	2800.39	--	2443.18	24586.3
	285.31	26333.8	2404.31	26696.9	2658.55	--	2404.03	26951.7
	285.21	30600.3	2361.75	28665.3	2540.04	--	2361.61	28843.8
	285.11	30368.8	2317.03	29945.7	2440.08	--	2316.96	30068.9
	285.01	29829.4	2270.86	30405.2	2354.45	--	2270.82	30488.8
	284.91	31059.4	2224.37	29991.9	2280.26	--	2224.35	30047.9
	284.81	31492.1	2178.47	28745.4	2215.26	--	2178.46	28782.2
	284.71	27279.5	2133.96	26788.5	2157.8	--	2133.95	26812.4
	284.61	24529.9	2091.73	24304.5	2106.94	--	2091.73	24319.7
	284.51	20723.1	2052.92	21504.7	2062.47	--	2052.91	21514.3
	284.41	17398.1	2017.77	18595.7	2023.68	--	2017.77	18601.6
	284.31	15128.5	1986.44	15755.2	1990.04	--	1986.44	15758.8
	284.21	12502.6	1959.34	13118.2	1961.5	--	1959.34	13120.3
	284.11	10154.9	1936.67	10772	1937.95	--	1936.67	10773.3
	284.01	8464.18	1917.94	8759.76	1918.68	--	1917.94	8760.5
	283.91	7095.77	1902.75	7089.2	1903.17	--	1902.75	7089.62
	283.81	5932.43	1890.53	5742.27	1890.77	--	1890.53	5742.51
	283.71	5175.24	1880.73	4684.96	1880.87	--	1880.73	4685.1
	283.61	4019.06	1872.98	3875.44	1873.05	--	1872.98	3875.52
	283.51	3557.26	1866.9	3270.01	1866.94	--	1866.9	3270.05
	283.41	3110.05	1862.13	2827.15	1862.16	--	1862.13	2827.17
	283.31	3072.18	1858.43	2510.06	1858.44	--	1858.43	2510.07
	283.21	3056.08	1855.6	2287.68	1855.61	--	1855.6	2287.69
	283.11	2570.34	1853.46	2134.83	1853.46	--	1853.46	2134.84
	283.01	2428.23	1851.86	2031.84	1851.86	--	1851.86	2031.84
	282.91	2160.63	1850.63	1963.7	1850.63	--	1850.63	1963.7
	282.81	1951.55	1849.67	1919.45	1849.67	--	1849.67	1919.45
	282.71	1880.45	1848.91	1891.22	1848.91	--	1848.91	1891.22
	282.61	1916.54	1848.34	1873.53	1848.34	--	1848.34	1873.53
	282.51	1903.65	1847.93	1862.67	1847.93	--	1847.93	1862.67
	282.41	1928.31	1847.63	1856.1	1847.63	--	1847.63	1856.1
	282.31	1878.85	1847.43	1852.21	1847.43	--	1847.43	1852.21
	282.21	2021.39	1847.28	1849.93	1847.28	--	1847.28	1849.93
	282.11	1952.26	1847.14	1848.58	1847.14	--	1847.14	1848.58
	282.01	1729.86	--	--	--	--	--	1730.63
	281.91	1653.34	--	--	--	--	--	1653.75
	281.81	1620.99	--	--	--	--	--	1621.2
	281.71	1755.57	--	--	--	--	--	1755.68
	281.61	1429.4	--	--	--	--	--	1429.45
	281.51	1393.78	--	--	--	--	--	1393.81
	281.41	1331.74	--	--	--	--	--	1331.75
	281.31	1591.87	--	--	--	--	--	1591.88
	281.21	1667.4	--	--	--	--	--	1667.4
	281.11	1628.91	--	--	--	--	--	1628.91
	281.01	1485.81	--	--	--	--	--	1485.81
	280.91	1553.55	--	--	--	--	--	1553.55
	280.81	1402.57	--	--	--	--	--	1402.57
	280.71	1532.16	--	--	--	--	--	1532.16
	280.61	1575.7	--	--	--	--	--	1575.7
	280.51	1471.33	--	--	--	--	--	1471.33
	280.41	1722.91	--	--	--	--	--	1722.91
	280.31	1590.32	--	--	--	--	--	1590.32
	280.21	1567.21	--	--	--	--	--	1567.21
	280.11	1092.6	--	--	--	--	--	1092.6
	280.01	1459	--	--	--	--	--	1459
	279.91	1601.28	--	--	--	--	--	1601.28
	279.81	1530.79	--	--	--	--	--	1530.79
	279.71	1412.07	--	--	--	--	--	1412.07
	279.61	1320.92	--	--	--	--	--	1320.92
	279.51	1388.75	--	--	--	--	--	1388.75
	279.41	1442.97	--	--	--	--	--	1442.97

## Sheet: Figure 2b
Figure 2b
	C-6KeV-1000atms	t=0s	t=380 sec	t=7500sec	t=22800sec
	Binding Energy (E)	--	--	--	--
	eV	--	--	--	--
	298.08	4840.12	5631.28	4937.77	3355.47
	297.98	4819.06	5331.66	4973.5	4194.45
	297.88	4762.59	5252.96	5484.49	3850.25
	297.78	4919.77	4971.51	5024.76	3655.87
	297.68	4826.87	5448.95	4727.52	3749.77
	297.58	4883	5171.84	4867.04	4194.3
	297.48	4936.5	5542.12	5403.89	3745.48
	297.38	4738.74	5085.86	5050.28	4146.12
	297.28	4940.13	4832.74	5159.72	3400
	297.18	4638.78	4611.86	5437.66	3799.21
	297.08	4744.15	4916.11	5380.6	3338.86
	296.98	4715.41	4843.98	5177.14	3726.18
	296.88	4498.7	4621.22	5101.02	3782.36
	296.78	5016.86	5100.5	4857.05	3804.14
	296.68	5250.87	4753.15	5449.01	4029.07
	296.58	4634.96	5022.55	5417.92	4331.75
	296.48	4742.67	5356.92	5047.85	4128.14
	296.38	4864.09	5248.46	5346.8	3455
	296.28	4812.25	5496.11	5663.16	3974.19
	296.18	4832.75	5195.02	5009.1	3360.34
	296.08	4600.45	5458.51	5226.11	3762.06
	295.98	4297.3	5190.91	5688.77	4201.64
	295.88	4443.24	5651.67	5650.12	4671.68
	295.78	4782.73	5407.39	5617.67	3648.31
	295.68	4970.93	5351.1	5811.63	4057.61
	295.58	4966.99	4955.81	5900.99	3986.72
	295.48	4902.38	5084.05	5187.42	4687.12
	295.38	4735	5514.48	5519.98	4219.29
	295.28	5267.77	5357.09	5294.79	4249.98
	295.18	5521.31	6074.37	5803.65	4526.21
	295.08	4948.5	5734.88	5667.64	4809.93
	294.98	5437.27	5541.51	6021.99	4912.1
	294.88	5127.79	6150.85	6026.2	4357.01
	294.78	5222.14	6532.37	5768.6	3881.23
	294.68	5617.34	6042.55	5827.08	3566.72
	294.58	5523.16	6065.15	6504.77	4391.64
	294.48	5381.46	5769.06	6248.11	4338.2
	294.38	5226.96	6407.52	5326.86	3956.17
	294.28	5919.62	5881.25	5924.5	4283.1
	294.18	5443.99	6334.06	6001.24	4269.09
	294.08	6140.07	6066.29	6255.91	3990.5
	293.98	6083.5	6203.22	6462.2	4778.53
	293.88	5728.73	5833.46	6026.58	4897.13
	293.78	5905.99	6123.61	6500.19	4493.84
	293.68	5951.78	6973.72	6636.45	3921.37
	293.58	6061.73	6252.39	6270.43	5525.17
	293.48	6498.63	6393.7	6065.59	4430.99
	293.38	6727.08	6242.69	5341.27	4583.49
	293.28	6153.68	6580.36	6202.33	4241.87
	293.18	6446.38	5851.83	5967.79	4606.05
	293.08	5956.11	6102.15	6314.21	4708.15
	292.98	5943.34	6127.47	6107.4	4314.66
	292.88	5607.01	5806.64	5771.4	4370.54
	292.78	6168.74	5497.8	5855.35	4205.65
	292.68	5523.56	5334.01	5968.59	4472.95
	292.58	5310.84	5839.38	5254.42	4673.13
	292.48	4873.49	5475.65	5155.8	4356.02
	292.38	4381.41	4854.16	5244.34	4198
	292.28	4038.16	5307.16	5920	4685.58
	292.18	4192.29	4676.89	5166.41	3585.5
	292.08	4227.94	5306.56	6044.82	4476.49
	291.98	3622.17	5216.66	5761.18	4405.52
	291.88	3357.09	5232.56	5377.6	4116.85
	291.78	4172.09	5163.24	5733.27	3799.58
	291.68	4257.79	4942.12	6006.65	4706.32
	291.58	3263.11	5128.24	6085.2	4257.71
	291.48	3486.92	4940.41	5786.38	4187
	291.38	3804.95	4663.97	6239.29	4113.54
	291.28	3668.84	4991.7	6840.47	4834.76
	291.18	3692.93	5053.44	6631.77	5165.75
	291.08	3634.28	5161.03	6945.47	5366.57
	290.98	3397.3	5644.23	7050.45	6250.72
	290.88	3524.41	5364.33	7048.25	6162.32
	290.78	3395.14	5139.75	7620.96	6657.43
	290.68	3885.52	6122.07	8242.99	6784.28
	290.58	3873.64	6109.65	8601.14	8037.8
	290.48	4162.41	6342.78	10245	9054.6
	290.38	4230.97	6994.44	12040.2	10505.6
	290.28	4542.39	7782.1	12836.3	10938
	290.18	4572.41	9243.9	13189.3	13925.4
	290.08	4098.4	9849.4	17350.4	15846.3
	289.98	4453.86	12166.4	19944.9	18080.5
	289.88	4830.66	13557.3	21340.7	19907.2
	289.78	5531.35	16842.4	24769.3	22585.8
	289.68	6605.1	19323.2	27722.9	25219.3
	289.58	7019.69	21587.7	31578.5	30031.5
	289.48	8209.24	25976	34076.9	30926
	289.38	9323.5	30208	39676.5	34533.6
	289.28	11634.6	34042.6	41708.2	40312.3
	289.18	14425.5	41664.4	44994.2	43076.6
	289.08	19256.8	46447.8	47226.7	44470.8
	288.98	23817.8	50029	49279	44140.2
	288.88	30738.4	55669.4	48881.7	44684.3
	288.78	38138.4	60400	51229.1	46003.3
	288.68	49024.4	62261.6	51164.1	45465.5
	288.58	55824.2	61486	48602.2	44774.3
	288.48	63612.2	61022.9	47623.6	43526.2
	288.38	68723.3	58352.7	44384.3	39922.8
	288.28	72463.8	55240.6	41462.3	38132.6
	288.18	72298	49394.5	40008.2	37881.3
	288.08	71509.8	45912.1	38009.2	34734.2
	287.98	69218.8	40724.7	35331.4	34223.1
	287.88	64596.4	37168.3	31542.1	30774.2
	287.78	56073.2	31530.2	30917.6	31825.6
	287.68	46580.6	28820.3	29526.8	30274
	287.58	38541.3	25970.2	26504.9	28413.5
	287.48	31901.5	24903	26775.8	26541.9
	287.38	26721.2	22673.2	24672.8	26092
	287.28	21556.5	20681.5	23274.4	23730.1
	287.18	16923.7	18827.2	21961.5	21340.6
	287.08	15937	18689.6	21380.8	19942.8
	286.98	13501.6	16885.5	20184.4	20459.9
	286.88	11803.5	15399.8	18656.2	18267.8
	286.78	10435.6	14016.6	17230.8	16412.4
	286.68	10019.6	14695.9	15638.7	14257.2
	286.58	9075.3	13493.3	15962.2	13534.3
	286.48	8958.18	13218.3	14277.7	13237.8
	286.38	8162.04	12030.2	11798	10541.5
	286.28	8047.38	11401.2	11491.6	10693
	286.18	8107.55	11319.1	10156.6	9267.5
	286.08	7155.01	10748.1	9704.6	8105.9
	285.98	8041.52	10975.9	10176.4	7710.3
	285.88	8571.87	10341.2	10272.6	7653.1
	285.78	9000.6	11902	8314.61	7059.6
	285.68	10159.4	12272.5	8665.41	6104.68
	285.58	11653.2	10840.3	6912.12	6246.76
	285.48	13678.8	11402.9	7293.12	5199.32
	285.38	15262.8	11267.6	6595.48	5056.89
	285.28	18217.2	11205.8	6483.65	4345.42
	285.18	20253.6	12494.9	5546.62	4085.76
	285.08	22739.7	11564.2	4610.94	3792.21
	284.98	25333.8	11159.6	4851.18	3188.85
	284.88	29600.3	11074.9	4234.5	2518.86
	284.78	29368.8	11222.2	4131.4	1903.6
	284.68	28829.4	9446.9	3359.32	1906.59
	284.58	30059.4	7963.8	3319.29	894.03
	284.48	30492.1	8268.36	2588.74	851.14
	284.38	26279.5	7015.11	2432.61	625.51
	284.28	23529.9	6231.87	2103.86	324.6
	284.18	19723.1	5536.81	1943.19	432.44
	284.08	16398.1	5361.67	1920.49	208.1
	283.98	14128.5	4222.42	1840.53	391.68
	283.88	11502.6	3653.17	1632.29	-62.76
	283.78	9154.9	3239.46	1210.87	-421.04
	283.68	7464.18	2427.77	952.25	-121.67
	283.58	6095.77	2187.16	1265.44	-700.5
	283.48	4932.43	1543.38	946.69	-394.67
	283.38	4175.24	1816.17	942.48	-591.78
	283.28	3019.06	1451.93	1016.49	-768.34
	283.18	2557.26	1338.63	746.7	-709.85
	283.08	2110.05	1166.19	667.97	-471.11
	282.98	2072.18	742.08	716.39	-448.29
	282.88	2056.08	647.83	744.82	-634.79
	282.78	1570.34	623.41	774.94	-717.88
	282.68	1428.23	712.37	780.5	-353.66
	282.58	1160.63	534.53	654.02	-505.04
	282.48	951.55	689.93	548.73	-490.41
	282.38	880.45	812.02	764.99	-633.18
	282.28	916.54	748.87	509.95	-489.75
	282.18	903.65	648.74	756.37	-1003.78
	282.08	928.31	756.91	803.65	-489.29
	281.98	878.85	500.97	658.71	-754.91
	281.88	1021.39	638.14	491.72	-868.05
	281.78	952.26	704.68	490.74	-351.53
	281.68	729.86	669.89	561.37	-435.43
	281.58	653.34	814.04	645.1	-356.32
	281.48	620.99	400.09	710.07	-604.78
	281.38	755.57	479.18	986	-893.51
	281.28	429.4	663.49	437.92	-1125.9
	281.18	393.78	365.75	675.3	-1151.11
	281.08	331.74	552.03	1000.75	-662.46
	280.98	591.87	777.55	666.3	-935.09
	280.88	667.4	347.65	578.45	-1118
	280.78	628.91	559.34	330.97	-600.27
	280.68	485.81	139.69	110.24	-715.66
	280.58	553.55	336.11	647.84	-858.33
	280.48	402.57	124.52	746.3	-1184.68
	280.38	532.16	263.03	725.57	-581.65
	280.28	575.7	411.55	704.73	-630.93
	280.18	471.33	254.63	419.69	-574.11
	280.08	722.91	490.9	708.53	-930.33
	279.98	590.32	553.61	810.37	-714.05
	279.88	567.21	449.85	640.13	-432.82
	279.78	92.6	120.43	766.68	-328.82
	279.68	459	499.6	514.68	-897.99
	279.58	601.28	335.19	417.93	-605.31
	279.48	530.79	137.32	285.72	-599.32
	279.38	412.07	480.28	634.63	-860.7
	279.28	320.92	311.36	341.76	-1105.88
	279.18	388.75	386.99	570.82	-733.5
	279.08	442.97	519.94	264.25	-584.43

## Sheet: Figure 2c
Figure 2c		Carbon species (%)
	Etching time (h)	C-C(285eV)	C-C(288eV+290eV)	C-C(287eV)
	0	27.8764	65.9156	6.20796
	0.00278	25.9955	68.2197	5.78484
	0.00556	25.2098	68.6151	6.17506
	0.00834	23.4777	68.6698	7.85252
	0.01113	23.8067	69.9446	6.2487
	0.01391	22.2507	69.6612	8.08819
	0.01669	22.0033	69.6606	8.33615
	0.01947	21.3895	70.8165	7.79401
	0.02225	19.9619	69.6291	10.4091
	0.0306	18.0732	69.4793	12.4475
	0.03894	17.9069	69.9253	12.1678
	0.04729	18.4871	70.8501	10.6628
	0.05563	16.4047	68.4177	15.1777
	0.06398	15.827	65.986	18.187
	0.07232	17.2536	70.0058	12.7406
	0.08067	16.025	67.6962	16.2788
	0.08901	16.4731	70.5133	13.0136
	0.1057	14.2549	68.5874	17.1576
	0.12239	14.4719	67.582	17.9461
	0.13908	13.6419	68.9754	17.3827
	0.15577	13.4848	70.0442	16.471
	0.17246	13.3413	69.325	17.3336
	0.18915	13.2552	68.3147	18.4301
	0.20584	12.8071	68.8617	18.3311
	0.22253	12.2136	68.7635	19.0229
	0.25591	12.082	67.7786	20.1394
	0.28928	10.9369	68.5068	20.5562
	0.32266	11.0109	68.5495	20.4396
	0.35604	10.9545	69.0258	20.0197
	0.38942	10.4116	68.825	20.7634
	0.4228	9.87136	69.7034	20.4252
	0.45618	10.1929	67.5742	22.2329
	0.48955	9.92836	67.0435	23.0282
	0.53962	9.97546	67.2173	22.8073
	0.58969	9.07588	68.604	22.3202
	0.63976	8.84944	67.8089	23.3417
	0.68983	8.95163	68.3472	22.7011
	0.73989	8.63212	69.5404	21.8274
	0.78996	8.05304	69.2732	22.6737
	0.84003	9.17857	69.1875	21.6339
	0.8901	8.39793	66.9929	24.6092
	0.95686	8.76677	65.4115	25.8217
	1.02362	8.44832	67.0808	24.4709
	1.09038	8.63412	67.5784	23.7875
	1.15714	7.68875	67.6541	24.6572
	1.2239	8.97766	63.8273	27.195
	1.29066	8.151	66.2139	25.6351
	1.35742	8.63087	68.18	23.1891
	1.42418	7.90186	67.0321	25.066
	1.55769	8.25837	66.6388	25.1028
	1.69121	7.49182	67.2376	25.2706
	1.82473	7.43792	67.416	25.1461
	1.95825	7.58154	65.6303	26.7882
	2.09167	7.58032	65.1546	27.2651
	2.24187	7.60817	68.1722	24.2197
	2.32532	8.034	67.7414	24.2247
	2.40877	8.1526	63.8258	28.0216
	2.49222	7.54576	64.496	27.9582
	2.57567	7.63088	64.4988	27.8703
	2.65912	8.08413	63.3884	28.5274
	2.74257	7.91988	61.889	30.1911
	2.82602	7.25735	66.3661	26.3766
	2.90947	6.62635	66.3803	26.9934
	2.99292	7.56912	67.1944	25.2365
	3.15981	6.74311	67.2109	26.046
	3.32671	6.44958	66.2388	27.3116
	3.49361	7.18543	65.9852	26.8293
	3.66051	7.24806	64.2434	28.5086
	3.8274	7.12165	64.392	28.4863
	3.9943	7.13316	62.4462	30.4206
	4.16121	8.75966	68.2143	23.0261
	4.32811	7.49334	65.2544	27.2523
	4.49502	7.22634	62.6456	30.128
	4.66192	6.47414	67.2282	26.2977
	4.82883	7.26403	63.5964	29.1395
	4.99572	6.66725	65.2937	28.0391
	5.16261	6.5743	65.262	28.1637
	5.32953	6.49577	66.361	27.1433
	5.49642	7.63217	60.9827	31.3851
	5.66333	5.99023	63.9543	30.0555
	5.83022	7.42502	61.8454	30.7296
	5.99711	7.0392	63.431	29.5298
	6.16403	7.45069	62.0384	30.5109
	6.33092	7.27246	60.0952	32.6324

## Sheet: Figure 2d
Figure 2d
	Temperature	DCN	SD	DCNMCA	SD
	25	2.93665	0.13791	0.87889	0.01414
	300	1.62348	0.04188	1.5199	0.07985
	350	1.81724	0.05761	0.8676	0.05006
	400	1.68373	0.02414	0.85545	0.01582
	450	1.69496	0.02493	1.00413	0.00747
	450	1.3898	0.05751	1.03593	0.03173
	500	1.81389	0.02447	0.99433	0.00572
	560	0.78382	0.0068	1.18743	0.02343
	520	1.45736	0.05581	0.90542	0.02566
	540	1.35026	0.01435	0.9781	0.03517
	550	0.81503	0.0053	0.9226	0.01602
	570	0.88165	0.0244	1.13677	0.01377

## Sheet: Figure 2e
Figure 2e
	Chemical shift	Arb. unit
	14.8954	1.21646e-123
	15.7838	2.3163e-121
	16.6722	4.20892e-119
	17.5607	7.29843e-117
	18.4491	1.20773e-114
	19.3376	1.90718e-112
	20.226	2.87405e-110
	21.1144	4.13313e-108
	22.0029	5.67212e-106
	22.8913	7.42837e-104
	23.7797	9.28374e-102
	24.6682	1.10722e-99
	25.5566	1.26016e-97
	26.445	1.36868e-95
	27.3335	1.41859e-93
	28.2219	1.40312e-91
	29.1104	1.32438e-89
	29.9988	1.19293e-87
	30.8872	1.02541e-85
	31.7757	8.41125e-84
	32.6641	6.58425e-82
	33.5525	4.91851e-80
	34.441	3.50624e-78
	35.3294	2.38524e-76
	36.2179	1.54847e-74
	37.1063	9.59307e-73
	37.9947	5.67143e-71
	38.8832	3.1997e-69
	39.7716	1.72269e-67
	40.66	8.8509e-66
	41.5485	4.33959e-64
	42.4369	2.03045e-62
	43.3254	9.06602e-61
	44.2138	3.86298e-59
	45.1022	1.57076e-57
	45.9907	6.09509e-56
	46.8791	2.257e-54
	47.7675	7.97561e-53
	48.656	2.68954e-51
	49.5444	8.65513e-50
	50.4329	2.65798e-48
	51.3213	7.78951e-47
	52.2097	2.17847e-45
	53.0982	5.81397e-44
	53.9866	1.48073e-42
	54.875	3.59883e-41
	55.7635	8.34697e-40
	56.6519	1.84747e-38
	57.5403	3.90218e-37
	58.4288	7.86537e-36
	59.3172	1.51291e-34
	60.2057	2.77707e-33
	61.0941	4.86457e-32
	61.9825	8.13171e-31
	62.871	1.29718e-29
	63.7594	1.97471e-28
	64.6479	2.86871e-27
	65.5363	3.97695e-26
	66.4247	5.26134e-25
	67.3132	6.64239e-24
	68.2016	8.00264e-23
	69.09	9.20077e-22
	69.9785	1.00948e-20
	70.8669	1.05694e-19
	71.7554	1.05605e-18
	72.6438	1.00694e-17
	73.5322	9.16226e-17
	74.4207	7.95578e-16
	75.3091	6.59242e-15
	76.1975	5.21301e-14
	77.086	3.93381e-13
	77.9744	2.83283e-12
	78.8628	1.94674e-11
	79.7513	1.27667e-10
	80.6397	7.9897e-10
	81.5282	4.7716e-09
	82.4166	2.71943e-08
	83.305	1.47902e-07
	84.1935	7.67632e-07
	85.0819	3.802e-06
	85.9703	1.79702e-05
	86.8588	8.10543e-05
	87.0233	0.000106585
	87.4135	0.000202747
	87.7472	0.000348884
	87.8037	0.000382204
	88.1938	0.000713916
	88.584	0.00132
	88.6356	0.00143
	88.9742	0.00243
	89.3644	0.00441
	89.5241	0.00562
	89.7546	0.00795
	90.1448	0.01419
	90.4125	0.02101
	90.5349	0.02511
	90.9251	0.04403
	91.301	0.07501
	91.3153	0.07654
	91.7055	0.13183
	92.0957	0.22503
	92.1894	0.25552
	92.4859	0.38067
	92.876	0.6381
	93.0778	0.83065
	93.2662	1.06013
	93.6564	1.74547
	93.9663	2.57689
	94.0466	2.84804
	94.4368	4.60534
	94.827	7.38
	94.8547	7.62874
	95.2171	11.7188
	95.6073	18.4433
	95.7431	21.5522
	95.9975	28.7659
	96.3877	44.4628
	96.6316	58.1047
	96.7779	68.1077
	97.52	149.49
	98.4085	367.026
	99.2969	859.928
	100.185	1922.69
	101.074	4102.39
	101.962	8353.08
	102.851	16230.7
	103.739	30096.2
	104.628	53255.7
	105.516	89929.4
	106.404	144917
	107.293	222853
	108.181	327039
	109.07	457997
	109.958	612078
	110.847	780607
	111.735	950036
	112.623	1.10339e+06
	113.512	1.22292e+06
	114.4	1.29346e+06
	115.289	1.30553e+06
	116.177	1.25748e+06
	117.066	1.15584e+06
	117.954	1.01386e+06
	118.843	848665
	119.731	677919
	120.619	516775
	121.508	375930
	122.396	260978
	123.285	172921
	124.173	109463
	125.062	66649.7
	125.95	40697.2
	126.838	30276.5
	127.727	39979
	128.615	85636.1
	129.504	200684
	130.392	439286
	131.281	867925
	132.169	1.53761e+06
	133.058	2.43933e+06
	133.946	3.46448e+06
	134.834	4.40476e+06
	135.723	5.01321e+06
	136.611	5.10762e+06
	137.5	4.65832e+06
	138.388	3.80319e+06
	139.277	2.77955e+06
	140.165	1.81849e+06
	141.053	1.06501e+06
	141.942	558346
	142.83	262037
	143.719	110085
	144.607	41400.5
	145.496	13937.6
	146.384	4200.29
	147.273	1133.13
	148.161	273.644
	149.049	59.1564
	149.453	28.4393
	149.843	13.7133
	149.938	11.4479
	150.233	6.47284
	150.623	2.99077
	150.826	1.98316
	151.013	1.3527
	151.404	0.59764
	151.715	0.30754
	151.794	0.259
	152.184	0.10987
	152.574	0.04563
	152.603	0.04269
	152.964	0.01855
	153.354	0.00738
	153.492	0.00531
	153.745	0.00287
	154.135	0.00109
	154.38	0.000590639
	154.525	0.000408699
	154.915	0.000150266
	155.268	6.08602e-05
	155.305	5.5539e-05
	155.696	2.27782e-05
	156.157	1.3892e-05
	157.045	3.4896e-05
	157.646	8.60415e-05
	157.934	0.000132413
	158.037	0.000154439
	158.427	0.00027498
	158.817	0.000486174
	158.822	0.000489851
	159.207	0.000853485
	159.597	0.00149
	159.711	0.00175
	159.988	0.00258
	160.378	0.00443
	160.599	0.006
	160.768	0.00756
	161.158	0.0128
	161.488	0.01988
	161.548	0.02154
	161.938	0.03597
	162.329	0.05972
	162.376	0.06344
	162.719	0.09832
	163.109	0.16073
	163.264	0.1951
	163.499	0.26088
	163.889	0.42042
	164.153	0.57825
	164.28	0.67352
	164.67	1.07004
	165.041	1.65161
	165.06	1.68793
	165.45	2.6437
	165.84	4.11125
	165.93	4.54605
	166.23	6.34806
	166.621	9.74282
	166.818	12.0587
	167.011	14.8304
	167.401	22.4144
	167.707	30.8248
	167.791	33.636
	168.181	50.1173
	168.595	75.9345
	169.483	180.267
	170.372	412.41
	171.26	909.243
	172.149	1931.83
	173.037	3955.43
	173.926	7804.7
	174.814	14840.8
	175.702	27195.3
	176.591	48025.1
	177.479	81729.8
	178.368	134038
	179.256	211844
	180.145	322656
	181.033	473588
	181.922	669883
	182.81	913135
	183.698	1.19952e+06
	184.587	1.51851e+06
	185.475	1.85253e+06
	186.364	2.17796e+06
	187.252	2.46759e+06
	188.141	2.69422e+06
	189.029	2.83484e+06
	189.917	2.87451e+06
	190.806	2.80889e+06
	191.694	2.64511e+06
	192.583	2.40043e+06
	193.471	2.09929e+06
	194.36	1.76926e+06
	195.248	1.43698e+06
	196.137	1.12472e+06
	197.025	848356
	197.913	616663
	198.802	431971
	199.69	291608
	200.579	189706
	201.467	118932
	202.356	71854.8
	203.244	41835.9
	204.132	23473.6
	205.021	12692.5
	205.909	6613.84
	206.798	3321.21
	207.686	1607.22
	208.575	749.537
	209.463	336.859
	210.352	145.895
	211.102	69.9128
	211.24	60.8932
	211.492	47.2064
	211.882	31.6483
	212.128	24.4926
	212.272	21.0671
	212.662	13.924
	213.017	9.49378
	213.052	9.13748
	213.443	5.94721
	213.833	3.8475
	213.905	3.54634
	214.223	2.47143
	214.613	1.57624
	214.794	1.27661
	215.003	0.99816
	215.394	0.62685
	215.682	0.44287
	215.784	0.39133
	216.174	0.24257
	216.564	0.14929
	216.571	0.14806
	216.954	0.09123
	217.344	0.05535
	217.459	0.0477
	217.735	0.0333
	218.125	0.01992
	218.347	0.01481
	218.515	0.01183
	218.905	0.00698
	219.236	0.00443
	219.295	0.00408
	219.686	0.00237
	220.076	0.00137
	220.124	0.00128
	220.466	0.000784225
	220.856	0.000446239
	221.013	0.000355018
	221.246	0.000252115
	221.636	0.000141428
	221.901	9.50665e-05
	222.027	7.86541e-05
	222.79	2.45325e-05
	223.678	6.10088e-06
	224.567	1.46211e-06
	225.455	3.37681e-07
	226.343	7.51572e-08
	227.232	1.61202e-08
	228.12	3.33203e-09
	229.009	6.63718e-10
	229.897	1.27408e-10
	230.786	2.35692e-11
	231.674	4.20177e-12
	232.562	7.21866e-13
	233.451	1.19514e-13
	234.339	1.90685e-14
	235.228	2.93193e-15
	236.116	4.34437e-16
	237.005	6.20351e-17
	237.893	8.53661e-18
	238.782	1.13206e-18
	239.67	1.44675e-19
	240.558	1.78178e-20
	241.447	2.11471e-21
	242.335	2.41871e-22
	243.224	2.66598e-23
	244.112	2.83182e-24
	245.001	2.89876e-25
	245.889	2.85953e-26
	246.777	2.71842e-27
	247.666	2.49043e-28
	248.554	2.19872e-29
	249.443	1.87069e-30
	250.331	1.53382e-31
	251.22	1.21194e-32
	252.108	9.22837e-34
	252.997	6.77185e-35
	253.885	4.7888e-36
	254.773	3.2635e-37
	255.662	2.14327e-38
	256.55	1.35646e-39
	257.439	8.27326e-41
	258.327	4.86276e-42
	259.216	2.75439e-43
	260.104	1.50351e-44
	260.992	7.90904e-46
	261.881	4.00939e-47
	262.769	1.95871e-48
	263.658	9.22147e-50
	264.546	4.18376e-51
	265.435	1.82924e-52
	266.323	7.70749e-54
	267.212	3.12962e-55
	268.1	1.22464e-56
	268.988	4.61807e-58
	269.877	1.67823e-59
	270.765	5.87732e-61
	271.654	1.98356e-62
	272.542	6.4513e-64
	273.431	2.02203e-65
	274.319	6.10751e-67
	275.207	1.77778e-68
	276.096	4.98689e-70
	276.984	1.34809e-71
	277.873	3.51193e-73
	278.761	8.81676e-75
	279.65	2.13309e-76
	280.538	4.97334e-78
	281.427	1.11744e-79
	282.315	2.41956e-81
	283.203	5.04878e-83
	284.092	1.01525e-84
	284.98	1.96742e-86
	285.869	3.67418e-88
	286.757	6.6124e-90
	287.646	1.14682e-91
	288.534	1.91677e-93
	289.422	3.08731e-95
	290.311	4.79214e-97
	291.199	7.16828e-99
	292.088	1.03333e-100
	292.976	1.43548e-102
	293.865	1.92174e-104
	294.753	2.47931e-106
	295.642	3.0825e-108
	296.53	3.69328e-110
	297.418	4.26441e-112
	298.307	4.74507e-114
	299.195	5.0882e-116
	300.084	5.25803e-118
	300.972	5.23623e-120
	301.861	5.02519e-122
	302.749	4.64754e-124

## Sheet: Figure 2f
Figure 2f
	Etching time (h)	C/N	C
	0	0.99371	0.7167
	0.00278	0.97376	0.72063
	0.00556	0.95044	0.71084
	0.00834	0.93212	0.71328
	0.01113	0.93419	0.71179
	0.01391	0.92582	0.71982
	0.01669	0.91614	0.71456
	0.01947	0.91691	0.72078
	0.02225	0.90008	0.72041
	0.0306	0.88003	0.72098
	0.03894	0.87539	0.71864
	0.04729	0.87174	0.71058
	0.05563	0.86445	0.72264
	0.06398	0.8512	0.71648
	0.07232	0.85771	0.70972
	0.08067	0.85454	0.7176
	0.08901	0.86561	0.72302
	0.1057	0.84658	0.7259
	0.12239	0.85661	0.73264
	0.13908	0.84085	0.72614
	0.15577	0.84987	0.73527
	0.17246	0.8473	0.73426
	0.18915	0.84137	0.72984
	0.20584	0.82823	0.72216
	0.22253	0.8475	0.74399
	0.25591	0.83436	0.73355
	0.28928	0.84037	0.74846
	0.32266	0.83415	0.74231
	0.35604	0.82843	0.73768
	0.38942	0.81602	0.73106
	0.4228	0.81937	0.73849
	0.45618	0.81289	0.73003
	0.48955	0.81253	0.73186
	0.53962	0.81989	0.7381
	0.58969	0.79978	0.72719
	0.63976	0.80842	0.73688
	0.68983	0.79265	0.7217
	0.73989	0.829	0.75744
	0.78996	0.79362	0.72971
	0.84003	0.79913	0.72578
	0.8901	0.79573	0.72891
	0.95686	0.7965	0.72667
	1.02362	0.79485	0.7277
	1.09038	0.80381	0.73441
	1.15714	0.79152	0.73066
	1.2239	0.79343	0.7222
	1.29066	0.80748	0.74166
	1.35742	0.79627	0.72754
	1.42418	0.7927	0.73007
	1.55769	0.78462	0.71983
	1.69121	0.7958	0.73618
	1.82473	0.7929	0.73392
	1.95825	0.81359	0.75191
	2.09167	0.81786	0.72884
	2.10836	0.8207	0.73501
	2.12504	0.82239	0.73692
	2.14173	0.81815	0.74132
	2.15842	0.81768	0.74229
	2.24187	0.82363	0.76097
	2.32532	0.81734	0.75168
	2.40877	0.80787	0.742
	2.49222	0.80001	0.73965
	2.57567	0.79166	0.73125
	2.65912	0.80442	0.73939
	2.74257	0.78383	0.72176
	2.82602	0.80984	0.75107
	2.90947	0.78742	0.73525
	2.99292	0.79398	0.73388
	3.15981	0.7925	0.73906
	3.32671	0.79321	0.74206
	3.49361	0.79109	0.73425
	3.66051	0.78605	0.72908
	3.8274	0.79448	0.7379
	3.9943	0.78178	0.72602
	4.16121	0.77395	0.70616
	4.32811	0.7633	0.7061
	4.49502	0.78592	0.72912
	4.66192	0.79332	0.74196
	4.82883	0.79397	0.73629
	4.99572	0.78471	0.73239
	5.16261	0.80221	0.74947
	5.32953	0.80666	0.75426
	5.49642	0.7873	0.72721
	5.66333	0.79627	0.74857
	5.83022	0.79168	0.7329
	5.99711	0.79541	0.73942
	6.16403	0.76918	0.71187
	6.33092	0.79774	0.73972

## Sheet: Figure 3a
Figure 3a
	See supporting information Table S2

## Sheet: Figure 3b
Figure 3b	DCN		CN
	Potential	Current density	Potential	Current density
	0.01072	-0.26039	0.0091	-0.05122
	0.01074	-0.03898	0.01249	-0.02555
	0.02192	-0.01414	0.01497	-0.01668
	0.02604	-0.01	0.02085	-0.0132
	0.03137	-0.00417	0.02876	-0.01082
	0.0405	-0.00642	0.03745	-0.00936
	0.04534	-0.00324	0.04376	-0.00793
	0.0496	-0.00194	0.05001	-0.00693
	0.0558	-0.00283	0.05844	-0.00606
	0.06288	-0.000696592	0.06133	-0.00517
	0.06754	-0.000842485	0.07169	-0.0046
	0.07564	-0.00169	0.07334	-0.00385
	0.08474	0.00013101	0.07623	-0.00339
	0.0872	0.00176	0.08641	-0.00292
	0.09952	-0.0013	0.09536	-0.00229
	0.09947	0.00294	0.0982	-0.00204
	0.1094	0.00608	0.10143	-0.00155
	0.1116	0.46721	0.11269	-0.00118
	0.11944	0.42169	0.1166	0.00551
	0.12541	0.38301	0.1227	0.02276
	0.13047	0.38646	0.12871	0.02358
	0.13768	0.3571	0.13643	0.02517
	0.14249	0.36068	0.14211	0.02577
	0.14786	0.35942	0.14912	0.02603
	0.15523	0.34331	0.15414	0.02761
	0.16232	0.36114	0.16074	0.02729
	0.16717	0.34353	0.16552	0.0286
	0.17437	0.35232	0.17163	0.02922
	0.18024	0.35759	0.17856	0.02931
	0.18607	0.34101	0.18275	0.03082
	0.19364	0.36408	0.19123	0.03058
	0.19923	0.34908	0.19633	0.03182
	0.20445	0.35416	0.20316	0.03227
	0.20878	0.13104	0.20767	0.0325
	0.21837	0.01514	0.21577	0.02381
	0.22115	0.01266	0.22364	0.01184
	0.23073	0.01026	0.23013	0.01053
	0.23467	0.00708	0.23947	0.00926
	0.23984	0.00865	0.24017	0.00819
	0.24969	0.00672	0.24869	0.00781
	0.25234	0.00667	0.2526	0.00748
	0.25828	0.00713	0.26221	0.00715
	0.26742	0.00633	0.26576	0.00706
	0.27425	0.00678	0.27257	0.00683
	0.27972	0.00674	0.27696	0.0068
	0.28577	0.00603	0.28482	0.0068
	0.29266	0.00705	0.28875	0.00667
	0.29729	0.00547	0.29725	0.00692
	0.3057	0.00626	0.30491	0.00675
	0.31232	0.18574	0.31122	0.00673
	0.31717	0.49456	0.31371	0.02759
	0.32275	0.47181	0.3225	0.03929
	0.32993	0.48383	0.32947	0.04173
	0.33502	0.45454	0.33511	0.04321
	0.3429	0.47012	0.34352	0.04331
	0.34839	0.46965	0.34628	0.0452
	0.35429	0.45164	0.35348	0.04489
	0.36034	0.47372	0.36031	0.04585
	0.36652	0.45543	0.36528	0.04683
	0.37241	0.45883	0.37255	0.0463
	0.37893	0.4705	0.37773	0.04783
	0.38545	0.44592	0.38429	0.04758
	0.39121	0.46809	0.39132	0.04799
	0.4007	0.458	0.39528	0.04908
	0.40419	0.44752	0.40371	0.04829
	0.4101	0.17051	0.40811	0.04956
	0.41751	0.02027	0.41454	0.04974
	0.42369	0.0165	0.4224	0.04112
	0.42906	0.01489	0.42798	0.02263
	0.43513	0.01253	0.43144	0.01946
	0.44146	0.01306	0.43994	0.0173
	0.44857	0.01169	0.44289	0.01611
	0.45077	0.00937	0.45253	0.01492
	0.46293	0.01263	0.46254	0.01412
	0.46702	0.00841	0.46578	0.01364
	0.47419	0.01005	0.46518	0.01299
	0.47441	0.01059	0.47899	0.01281
	0.48524	0.00781	0.48129	0.01261
	0.49004	0.01181	0.49589	0.01227
	0.49736	0.00848	0.49484	0.01229
	0.50331	0.00977	0.50593	0.01202
	0.50983	0.60828	0.50594	0.01198
	0.51688	0.59427	0.51308	0.03965
	0.52005	0.59187	0.52086	0.05149
	0.5277	0.56983	0.52642	0.05436
	0.53354	0.54823	0.5331	0.0556
	0.53995	0.56497	0.53724	0.05533
	0.54561	0.53169	0.54467	0.05715
	0.55339	0.54286	0.55198	0.05702
	0.55986	0.54249	0.55667	0.05701
	0.56582	0.51401	0.56285	0.05834
	0.57132	0.54129	0.56961	0.05761
	0.57832	0.51851	0.57605	0.05828
	0.5836	0.51469	0.58074	0.0589
	0.59076	0.53141	0.58811	0.05808
	0.59627	0.50176	0.5942	0.05928
	0.60246	0.48553	0.60279	0.05929
	0.60605	0.0371	0.60804	0.0587
	0.61302	0.02463	0.613	0.03385
	0.62277	0.02521	0.61867	0.0271
	0.6277	0.02365	0.62531	0.02416
	0.6338	0.02558	0.63084	0.02232
	0.64012	0.02556	0.63732	0.02093
	0.64415	0.02141	0.64337	0.02004
	0.65204	0.0239	0.65093	0.0192
	0.65765	0.0256	0.65327	0.01839
	0.66502	0.02192	0.66321	0.01798
	0.6737	0.02179	0.66784	0.0176
	0.67969	0.02399	0.67378	0.01729
	0.68398	0.0216	0.68051	0.01727
	0.68987	0.0233	0.68619	0.017
	0.69561	0.02181	0.68986	0.01697
	0.70329	0.02147	0.70123	0.01697
	0.70811	0.02584	0.70587	0.01677
	0.71467	0.70845	0.71063	0.01678
	0.72119	0.72077	0.71734	0.01676
	0.72852	0.7116	0.7226	0.05038
	0.73236	0.65806	0.73107	0.0637
	0.74	0.65561	0.73588	0.06414
	0.74532	0.6612	0.74204	0.0657
	0.75278	0.62656	0.74797	0.06689
	0.75874	0.65614	0.75346	0.06615
	0.76392	0.63709	0.76079	0.06791
	0.77035	0.62845	0.76623	0.06801
	0.77589	0.65931	0.77349	0.06787
	0.78322	0.62509	0.77956	0.06944
	0.78898	0.64806	0.78574	0.06866
	0.79661	0.65339	0.79258	0.06951
	0.80167	0.62896	0.79746	0.07016
	0.80866	0.66888	0.80459	0.0694
	0.81475	0.19681	0.80921	0.06306
	0.81988	0.03858	0.81869	0.03748
	0.826	0.03668	0.82396	0.03191
	0.83337	0.03523	0.83343	0.02918
	0.83811	0.03994	0.83038	0.02734
	0.84354	0.03481	0.84071	0.02648
	0.85044	0.03296	0.84941	0.02566
	0.85694	0.03388	0.85066	0.02516
	0.86281	0.03215	0.86115	0.02504
	0.86963	0.02991	0.86723	0.02465
	0.87541	0.03079	0.87057	0.02461
	0.88305	0.02866	0.87839	0.02461
	0.88808	0.03046	0.8813	0.02448
	0.89382	0.03047	0.889	0.02474
	0.90194	0.02876	0.89904	0.02468
	0.90633	0.03011	0.90376	0.02485
	0.91222	0.02875	0.90684	0.02507
	0.92029	0.73811	0.91327	0.03044
	0.92554	0.94284	0.92043	0.07406
	0.9302	0.84474	0.92734	0.07654
	0.93732	0.86991	0.93319	0.07665
	0.94275	0.84277	0.93902	0.07946
	0.95076	0.82323	0.94621	0.07964
	0.95552	0.86871	0.95068	0.08028
	0.96192	0.8184	0.95913	0.0822
	0.96844	0.86069	0.96441	0.08218
	0.97606	0.85353	0.96963	0.08364
	0.98122	0.84139	0.97821	0.08497
	0.98712	0.88656	0.98048	0.08418
	0.99365	0.84092	0.98852	0.08637
	0.99958	0.89414	0.99615	0.08667
	1.00623	0.87265	1.00192	0.08659
	1.0105	0.856	1.00665	0.08868
	1.01907	0.06695	1.01302	0.05281
	1.02318	0.04695	1.01721	0.0442
	1.03159	0.04679	1.02952	0.04149
	1.03219	0.04553	1.03316	0.03984
	1.04299	0.04416	1.03617	0.03906
	1.0482	0.04543	1.04375	0.03869
	1.05674	0.0399	1.04712	0.03823
	1.05791	0.04331	1.05548	0.03821
	1.07134	0.04224	1.0664	0.03824
	1.07641	0.04051	1.06616	0.03807
	1.07829	0.04457	1.07071	0.0383
	1.08814	0.04024	1.07782	0.03838
	1.08859	0.04325	1.0817	0.03847
	1.10009	0.04313	1.09489	0.03888
	1.10035	0.04114	1.10434	0.03901
	1.11285	0.04545	1.10703	0.03918
	1.11926	0.71337	1.11007	0.0397
	1.12249	1.17927	1.11877	0.09508
	1.1314	1.15311	1.12481	0.09542
	1.13574	1.07338	1.12941	0.09871
	1.14099	1.124	1.1368	0.09947
	1.14869	1.09658	1.14323	0.09999
	1.15357	1.08996	1.14924	0.10305
	1.15827	1.14303	1.1559	0.10286
	1.16602	1.08151	1.16003	0.10368
	1.17302	1.14528	1.16826	0.1067
	1.18008	1.13457	1.17488	0.10621
	1.18541	1.10713	1.18169	0.10781
	1.19077	1.179	1.18743	0.11008
	1.19775	1.11648	1.19316	0.10926
	1.20285	1.16506	1.19871	0.11159
	1.20927	0.44924	1.20625	0.11341
	1.21676	0.06531	1.21158	0.11227
	1.2225	0.05687	1.22034	0.07469
	1.22891	0.05386	1.2206	0.06059
	1.2368	0.05385	1.23042	0.05798
	1.23678	0.05384	1.23829	0.05696
	1.24862	0.0513	1.2409	0.05626
	1.25471	0.05001	1.24556	0.05598
	1.26202	0.05225	1.25357	0.0559
	1.26486	0.04815	1.26329	0.05577
	1.26832	0.05225	1.26956	0.05591
	1.28003	0.04977	1.2679	0.05614
	1.27941	0.05041	1.28765	0.05616
	1.28645	0.05239	1.2863	0.05648
	1.29496	0.04892	1.29312	0.05687
	1.29863	0.05258	1.30127	0.05711
	1.31123	0.05077	1.30805	0.05741
	1.31652	1.33197	1.30702	0.0577
	1.32202	1.4953	1.3143	0.05972
	1.32705	1.38236	1.32406	0.12928
	1.33301	1.40877	1.32869	0.12508
	1.33896	1.43223	1.33442	0.12731
	1.34642	1.37737	1.34133	0.13037
	1.35224	1.46306	1.34773	0.12954
	1.36032	1.40335	1.35124	0.13305
	1.36647	1.44618	1.3608	0.13496
	1.37269	1.46761	1.36624	0.13453
	1.37783	1.41283	1.37145	0.13885
	1.38232	1.50272	1.37796	0.13936
	1.39018	1.43972	1.3841	0.13954
	1.39554	1.47538	1.39053	0.14402
	1.40203	1.49858	1.39797	0.14356
	1.40786	1.44215	1.40237	0.14476
	1.41469	1.5395	1.40867	0.14853
	1.41788	1.46492	1.41513	0.095
	1.42592	1.49721	1.42206	0.08015
	1.43151	1.53251	1.42457	0.07843
	1.43954	0.47132	1.4363	0.07707
	1.44564	0.09866	1.44151	0.07696
	1.45381	0.09397	1.44649	0.07668
	1.45742	0.089	1.44705	0.07685
	1.46641	0.08753	1.45922	0.07708
	1.47117	0.08975	1.46539	0.07704
	1.47704	0.08544	1.47175	0.07686
	1.4828	0.09116	1.47788	0.07761
	1.48657	0.0895	1.48469	0.07797
	1.49228	0.09183	1.49025	0.07829
	1.50328	0.09616	1.48945	0.07883
	1.50927	0.09423	1.50198	0.07958
	1.5154	0.10156	1.50778	0.0795
	1.51973	1.32225	1.50653	0.08039
	1.52527	1.75726	1.51822	0.14507
	1.53282	1.80537	1.52607	0.16301
	1.53819	1.71785	1.53146	0.1671
	1.54623	1.80018	1.53706	0.16599
	1.55214	1.77308	1.5453	0.16836
	1.55786	1.76592	1.55097	0.17348
	1.56444	1.40343	1.55551	0.17224
	1.57068	1.73968	1.56237	0.17578
	1.57874	1.78218	1.56962	0.17978
	1.58316	1.87452	1.57427	0.1785
	1.58967	1.78389	1.58009	0.18353
	1.59714	1.85343	1.58611	0.18531
	1.60263	1.85037	1.59295	0.18469
	1.61005	1.81406	1.5983	0.19045
	1.61147	1.95934	1.60534	0.19059
	1.60533	1.68439	1.61174	0.20128
	1.59966	0.18617	1.60998	0.19346
	1.59471	0.14874	1.60738	0.17712
			1.59924	0.10642
			1.59341	0.09917

[truncated: 8 more sheets: Figure 3c, Figure 3d, Figure 3e, Figure 3f, Figure 3g, Figure 4a, Figure 4b, Figure 4c]
